# Supplementary material for: A Novel Variant of the ACTRT1 Gene Is Potentially Associated with Oligoasthenoteratozoospermia, Acrosome Detachment, and Fertilization Failure
Source: Genes (Basel). 2025 Nov 28;16(12):1422. doi: 10.3390/genes16121422 (PMC12733362; doi:10.3390/genes16121422)
Supplement: Supplementary file 1 [file genes-16-01422-s001.zip]

Archive with 1 entries (1 files):
- genes-4007905-supplementary.pdf
